# Supplementary material for: Long-lasting adverse effects of short-term stress during the suckling–mastication transition period on masticatory function and intraoral sensation in rats
Source: Odontology. 2024 Jan 10;112(3):906–16. doi: 10.1007/s10266-023-00887-w (PMC11269417; doi:10.1007/s10266-023-00887-w)
Supplement: Supplementary file 1 — Supplementary file1 (XLSX 42 KB) [file 10266_2023_887_MOESM1_ESM.xlsx]

## Sheet: Title Authors
	Odontology
	Long-lasting adverse effects of short-term stress during the suckling–mastication transition period on masticatory function and intraoral sensation in rats Ayano Katagiri, DDS., Ph.D. 1 * †; Masaharu Yamada, DDS. 1, 2 †; Hajime Sato, DDS., Ph.D. 3; Hiroki Toyoda, DDS., PhD. 1; Hitoshi Niwa, DDS., Ph.D. 2; and Takafumi Kato, DDS., Ph.D. 1 * 1. Department of Oral Physiology, Osaka University Gradua…

## Sheet: Supp Tabel 1 (Fig. 2A-C)
Supplemental Table 1	(Fig. 2A-C)
Fig. 2A Body weight
	P17			P21			p-value (vs. P17)		P28			p-value (vs. P17)		P35			p-value (vs. P17)		P42			p-value (vs. P17)		P49			p-value (vs. P17)		P70			p-value (vs. P17)
Naive	38.5889	±	2.60296	52.3889	±	2.87713	p	0.0083	88.0778	±	3.64016	p	<0.0001	149.1	±	6.92116	p	<0.0001	201.878	±	6.40804	p	<0.0001	258.211	±	7.82967	p	<0.0001	383.989	±	9.82307	p	<0.0001
MS	34.3333	±	0.267914	43.4167	±	1.25444	p	0.4913	77.7833	±	1.26713	p	<0.0001	131.667	±	1.81965	p	<0.0001	185.667	±	2.47207	p	<0.0001	243.833	±	2.70082	p	<0.0001	375.833	±	8.62329	p	<0.0001
Hypoxia-infancy	38.2111	±	1.5018	47.3444	±	2.06996	p	0.1956	84.2222	±	2.14811	p	<0.0001	139.322	±	3.13341	p	<0.0001	197.111	±	4.27345	p	<0.0001	257.333	±	4.28823	p	<0.0001	391.889	±	6.30574	p	<0.0001
Hypoxia-adulthood	36.9	±	1.1679	51.8	±	1.72192	p	0.0577	94	±	2.54951	p	<0.0001	164.2	±	2.498	p	<0.0001	208.2	±	3.96737	p	<0.0001	238.8	±	4.31741	p	<0.0001	368.6	±	10.2985	p	<0.0001
* p-value (Naive vs. MS)	p	>0.9999		p	>0.9999				p	>0.9999				p	0.7019				p	>0.9999				p	>0.9999				p	>0.9999
* p-value (Naive vs. Hypoxia-infancy)	p	>0.9999		p	>0.9999				p	>0.9999				p	>0.9999				p	>0.9999				p	>0.9999				p	>0.9999
* p-value (Naive vs. Hypoxia-adulthood)	p	>0.9999		p	>0.9999				p	>0.9999				p	>0.9999				p	>0.9999				p	0.4992				p	>0.9999
# p-value (MS vs. Hypoxia-infancy)	p	>0.9999		p	>0.9999				p	>0.9999				p	>0.9999				p	>0.9999				p	>0.9999				p	>0.9999
# p-value (MS vs. Hypoxia-adulthood)	p	>0.9999		p	>0.9999				p	>0.9999				p	0.0052				p	0.3034				p	>0.9999				p	>0.9999
# p-value (Hypoxia-infancy vs. Hypoxia-adulthood)	p	>0.9999		p	>0.9999				p	>0.9999				p	0.0566				p	>0.9999				p	0.6817				p	0.1111
Fig. 2B Grip force
	P21			P28			p-value (vs. P21)		P35			p-value (vs. P21)		P42			p-value (vs. P21)		P49			p-value (vs. P21)		P70			p-value (vs. P21)
Naive	1.21111	±	0.147615	2.1	±	0.332499	p	<0.0001	2.37778	±	0.369225	p	<0.0001	2.62222	±	0.286637	p	<0.0001	3.53333	±	0.333333	p	<0.0001	4.24444	±	0.489362	p	<0.0001
MS	1.3	±	0.187972	1.88333	±	0.237229	p	0.0802	2.13333	±	0.224598	p	0.0034	2.43333	±	0.204396	p	<0.0001	3.91667	±	0.403664	p	<0.0001	4.23333	±	0.278588	p	<0.0001
Hypoxia-infancy	1.23333	±	0.0881917	1.96667	±	0.169967	p	0.0013	2.3	±	0.251661	p	<0.0001	2.73722	±	0.238259	p	<0.0001	3.38889	±	0.197515	p	<0.0001	4.17778	±	0.296286	p	<0.0001
Hypoxia-adulthood	1.62	±	0.0860233	2.9	±	0.151658	p	<0.0001	2.94	±	0.136382	p	<0.0001	3.5	±	0.126491	p	<0.0001	4.12	±	0.406694	p	<0.0001	5.2	±	0.209762	p	<0.0001
* p-value (Naive vs. MS)	p	>0.9999		p	>0.9999				p	>0.9999				p	>0.9999				p	>0.9999				p	>0.9999
* p-value (Naive vs. Hypoxia-infancy)	p	>0.9999		p	>0.9999				p	>0.9999				p	>0.9999				p	>0.9999				p	>0.9999
* p-value (Naive vs. Hypoxia-adulthood)	p	>0.9999		p	>0.9999				p	>0.9999				p	>0.9999				p	0.1116				p	0.4125
# p-value (MS vs. Hypoxia-infancy)	p	>0.9999		p	>0.9999				p	>0.9999				p	>0.9999				p	>0.9999				p	>0.9999
# p-value (MS vs. Hypoxia-adulthood)	p	>0.9999		p	0.5609				p	>0.9999				p	>0.9999				p	>0.9999				p	0.6651
# p-value (Hypoxia-infancy vs. Hypoxia-adulthood)	p	>0.9999		p	0.5392				p	>0.9999				p	>0.9999				p	0.0376				p	0.2661
Fig. 2C Hind paw withdrawal threshold (g)
	g
Naive	19.3333	±	1.07644
MS	16.3636	±	0.704179
Hypoxia-infancy	14.8462	±	1.32455
Hypoxia-adulthood	19.375	±	1.75191
p-value (Naive vs. MS)	p	0.3927
p-value (Naive vs. Hypoxia-infancy)	p	0.1039
p-value (Naive vs. Hypoxia-adulthood)	p	>0.9999
p-value (MS vs. Hypoxia-infancy)	p	>0.9999
p-value (MS vs. Hypoxia-adulthood)	p	0.4207
p-value (Hypoxia-infancy vs. Hypoxia-adulthood)	p	0.1458

## Sheet: Supp Tabel 2 (Fig. 2DE)
Supplemental Table 2	(Fig. 2DE)
Fig. 2D Locomotor activity in light/sleep phase
	P26			P33			p-value (vs. P26)		P40			p-value (vs. P26)		P47			p-value (vs. P26)		P68			p-value (vs. P26)
Naive	2060.6	±	250.874	1042.5	±	152.327	p	<0.0001	1011.78	±	89.3279	p	<0.0001	648.367	±	88.9428	p	<0.0001	514.85	±	95.0087	p	<0.0001
MS	2450.17	±	246.84	2055.07	±	168.96	p	0.0439	1497.98	±	174.55	p	<0.0001	1224.5	±	130.73	p	<0.0001	973	±	57.48	p	<0.0001
Hypoxia-infancy	1920.17	±	60.0967	1400.79	±	116.737	p	0.0015	1316.64	±	94.0617	p	0.0002	944.5	±	83.4913	p	<0.0001	830.639	±	68.6317	p	<0.0001
* p-value (Naive vs. MS)	p	0.7441		p	<0.0001				p	0.226				p	0.0646				p	0.325
* p-value (Naive vs. Hypoxia-infancy)	p	>0.9999		p	0.8851				p	>0.9999				p	>0.9999				p	>0.9999
# p-value (MS vs. Hypoxia-infancy)	p	0.0895		p	0.0123				p	>0.9999				p	>0.9999				p	>0.9999
Fig. 2E Locomotor activity in dark/wake phase
	P27			P34			p-value (vs. P27)		P41			p-value (vs. P27)		P48			p-value (vs. P27)		P69			p-value (vs. P27)
Naive	2679.66	±	458.204	2227.7	±	231.228	p	0.8208	2302.33	±	128.91	p	>0.9999	1856.76	±	200.713	p	0.0936	1544.65	±	185.364	p	0.0088
MS	3011.55	±	261	3787.75	±	389.15	p	0.1281	4044.53	±	568.97	p	0.02	3502.75	±	446.18	p	0.6766	2813.37	±	271.4	p	>0.9999
Hypoxia-infancy	3869.61	±	172.179	3474.04	±	379.968	p	0.8969	3516.74	±	179.457	p	>0.9999	3382.92	±	124.912	p	0.5449	2405.55	±	88.4784	p	0.0001
* p-value (Naive vs. MS)	p	>0.9999		p	0.0089				p	0.0022				p	0.0046				p	0.0685
* p-value (Naive vs. Hypoxia-infancy)	p	0.0811		p	0.055				p	0.0687				p	0.0069				p	0.6189
# p-value (MS vs. Hypoxia-infancy)	p	0.6287		p	>0.9999				p	>0.9999				p	>0.9999				p	>0.9999

## Sheet: Supp Tabel 3 (Fig. 3)
Supplemental Table 3	(Fig. 3)
Fig. 3A Pellet chewing amount (mg)
	P21			P28			p-value (vs. P21)		P35			p-value (vs. P21)		P42			p-value (vs. P21)
Naive	20.2006	±	1.72678	61.9964	±	4.4162	p	<0.0001	91.2375	±	3.75149	p	<0.0001	113.086	±	4.42398	p	<0.0001
MS	12.9844	±	2.32264	51.1437	±	2.76248	p	<0.0001	80.5406	±	7.42772	p	<0.0001	112.434	±	7.77431	p	<0.0001
Hypoxia-infancy	13.0768	±	1.60691	42.3667	±	4.85674	p	<0.0001	69.925	±	2.26277	p	<0.0001	77.0972	±	3.13644	p	<0.0001
* p-value (Naive vs. MS)	p	>0.9999		p	0.8652				p	0.9156				p	>0.9999
* p-value (Naive vs. Hypoxia-infancy)	p	>0.9999		p	0.011				p	0.0041				p	<0.0001
# p-value (MS vs. Hypoxia-infancy)	p	>0.9999		p	>0.9999				p	>0.9999				p	<0.0001
Fig. 3B Past biting amout (mg)
	P21			P28			p-value (vs. P21)		P35			p-value (vs. P21)		P42			p-value (vs. P21)		P49			p-value (vs. P21)		P70			p-value (vs. P21)
Naive	5.05625	±	1.20679	22.5219	±	3.51048	p	0.1896	42.6313	±	4.66122	p	<0.0001	76.7438	±	8.24814	p	<0.0001	114.878	±	10.7399	p	<0.0001	230.346	±	7.89332	p	<0.0001
MS	3.08958	±	0.553765	9.36875	±	1.25028	p	>0.9999	20.8188	±	1.95827	p	0.1758	44.25	±	5.93036	p	<0.0001	73.3812	±	7.46604	p	<0.0001	116.153	±	18.848	p	<0.0001
Hypoxia-infancy	4.18889	±	0.405049	8.31667	±	1.3269	p	>0.9999	14.6667	±	0.991019	p	0.9199	23.8889	±	2.21908	p	0.0669	36.9833	±	3.95527	p	<0.0001	85.8694	±	6.55451	p	<0.0001
* p-value (Naive vs. MS)	p	>0.9999		p	>0.9999				p	0.373				p	0.0119				p	0.0003				p	<0.0001
* p-value (Naive vs. Hypoxia-infancy)	p	>0.9999		p	>0.9999				p	0.0441				p	<0.0001				p	<0.0001				p	<0.0001
# p-value (MS vs. Hypoxia-infancy)	p	>0.9999		p	>0.9999				p	>0.9999				p	0.4717				p	0.0018				p	0.0193
Fig. 3C Past biting amout (mg)
	P42			P49			p-value (vs. P42)		P70			p-value (vs. P42)
Naive
Hypoxia-infancy
Hypoxia-adulthood	81.175	±	3.45348	71.9437	±	11.3826	p		186.288	±	26.5146	p
* p-value (Naive vs. Hypoxia-infancy)	p	0.0089		p	<0.0001				p	<0.0001
* p-value (Naive vs. Hypoxia-adulthood)	p	>0.9999		p	0.0744				p	0.0612
# p-value (Hypoxia-infancy vs. Hypoxia-adulthood)	p	0.0035		p	0.2318				p	<0.0001

## Sheet: Supp Tabel 3 (Fig. 4)
Supplemental Table 4	(Fig. 4)
Fig. 4A Tear volume (mm)
	mm
Naive	12.3667	±	0.750344
MS	9.5625	±	0.67769
Hypoxia-infancy	11.9545	±	0.593352
Hypoxia-adulthood	11.1	±	0.842615
p-value (Naive vs. MS)	p	0.0658
p-value (Naive vs. Hypoxia-infancy)	p	>0.9999
p-value (Naive vs. Hypoxia-adulthood)	p	>0.9999
p-value (MS vs. Hypoxia-infancy)	p	0.2306
p-value (MS vs. Hypoxia-adulthood)	p	>0.9999
p-value (Hypoxia-infancy vs. Hypoxia-adulthood)	p	>0.9999
Fig. 4B Eyeblinks to cap 1.0 μM stim
Naive	20.625	±	2.18712
MS	19.6	±	2.01494
Hypoxia-infancy	18	±	1.09291
Hypoxia-adulthood	19.625	±	1.45083
p-value (Naive vs. MS)	p	>0.9999
p-value (Naive vs. Hypoxia-infancy)	p	>0.9999
p-value (Naive vs. Hypoxia-adulthood)	p	>0.9999
p-value (MS vs. Hypoxia-infancy)	p	>0.9999
p-value (MS vs. Hypoxia-adulthood)	p	>0.9999
p-value (Hypoxia-infancy vs. Hypoxia-adulthood)	p	>0.9999
Fig. 4C Eyeblinks to 0.04 g mechanical stim
Naive	1.91667	±	0.255883
MS	2.12	±	0.08
Hypoxia-infancy	1.99444	±	0.153459
Hypoxia-adulthood	1.875	±	0.139976
p-value (Naive vs. MS)	p	>0.9999
p-value (Naive vs. Hypoxia-infancy)	p	>0.9999
p-value (Naive vs. Hypoxia-adulthood)	p	>0.9999
p-value (MS vs. Hypoxia-infancy)	p	>0.9999
p-value (MS vs. Hypoxia-adulthood)	p	>0.9999
p-value (Hypoxia-infancy vs. Hypoxia-adulthood)	p	>0.9999

## Sheet: Supp Tabel 5 (Fig. 5)
Supplemental Table 5	(Fig. 5)
Fig. 5A Saliva volume (mm)
	mm
Naive	21.2667	±	2.31242
MS	18.625	±	1.71065
Hypoxia-infancy	22.5	±	2.34402
Hypoxia-adulthood	19.6	±	3.61386
p-value (Naive vs. MS)	p	>0.9999
p-value (Naive vs. Hypoxia-infancy)	p	>0.9999
p-value (Naive vs. Hypoxia-adulthood)	p	>0.9999
p-value (MS vs. Hypoxia-infancy)	p	>0.9999
p-value (MS vs. Hypoxia-adulthood)	p	>0.9999
p-value (Hypoxia-infancy vs. Hypoxia-adulthood)	p	>0.9999
Fig. 5B Water intake consumption cap 0.33 μM (%)
	%
Naive	0.478434	±	0.0190183
MS	0.308695	±	0.0346395
Hypoxia-infancy	0.220083	±	0.0344032
Hypoxia-adulthood	0.442172	±	0.0170874
p-value (Naive vs. MS)	p	0.0101
p-value (Naive vs. Hypoxia-infancy)	p	<0.0001
p-value (Naive vs. Hypoxia-adulthood)	p	>0.9999
p-value (MS vs. Hypoxia-infancy)	p	>0.9999
p-value (MS vs. Hypoxia-adulthood)	p	0.2838
p-value (Hypoxia-infancy vs. Hypoxia-adulthood)	p	0.0114
Fig. 5C Water intake consumption cap 1.0 μM (%)
	%
Naive	0.287139	±	0.022329
MS	0.149997	±	0.0258057
Hypoxia-infancy	0.0841733	±	0.0164459
Hypoxia-adulthood	0.282996	±	0.0158972
p-value (Naive vs. MS)	p	0.0312
p-value (Naive vs. Hypoxia-infancy)	p	0.0002
p-value (Naive vs. Hypoxia-adulthood)	p	>0.9999
p-value (MS vs. Hypoxia-infancy)	p	>0.9999
p-value (MS vs. Hypoxia-adulthood)	p	0.0247
p-value (Hypoxia-infancy vs. Hypoxia-adulthood)	p	0.0002
Fig. 5D Water intake consumption spout with mechanical stim (%)
	%
Naive	0.698838	±	0.021972
MS	0.383368	±	0.0652741
Hypoxia-infancy	0.217286	±	0.0441996
Hypoxia-adulthood	0.67662	±	0.02817
p-value (Naive vs. MS)	p	0.0139
p-value (Naive vs. Hypoxia-infancy)	p	0.0007
p-value (Naive vs. Hypoxia-adulthood)	p	>0.9999
p-value (MS vs. Hypoxia-infancy)	p	>0.9999
p-value (MS vs. Hypoxia-adulthood)	p	0.0365
p-value (Hypoxia-infancy vs. Hypoxia-adulthood)	p	0.0024
